# Supplementary material for: Transcriptomics and Physiological Analyses Reveal Changes in Paclitaxel Production and Physiological Properties in Taxus cuspidata Suspension Cells in Response to Elicitors
Source: Plants (Basel). 2023 Nov 10;12(22):3817. doi: 10.3390/plants12223817 (PMC10674800; doi:10.3390/plants12223817)
Supplement: Supplementary file 1 [file plants-12-03817-s001.zip]

Archive with 1 entries (1 files):
- plants-2642264-supplementary.pdf
